# Supplementary material for: Dynamic Expression of EpCAM in Primary and Metastatic Lung Cancer Is Controlled by Both Genetic and Epigenetic Mechanisms
Source: Cancers (Basel). 2022 Aug 25;14(17):4121. doi: 10.3390/cancers14174121 (PMC9454530; doi:10.3390/cancers14174121)
Supplement: Supplementary file 1 [file cancers-14-04121-s001.zip]

Archive with 1 entries (1 files):
- cancers-1833448-supplementary.pdf
